# Supplementary material for: Phase-Change Materials as Cryo-Shock Absorbers in Rigid Polyurethane Cryogenic Insulation Foams
Source: Polymers (Basel). 2025 Mar 10;17(6):729. doi: 10.3390/polym17060729 (PMC11944478; doi:10.3390/polym17060729)
Supplement: Supplementary file 1 [file polymers-17-00729-s001.zip]

Archive with 1 entries (1 files):
- polymers-3481245-supplementary.pdf
